# Supplementary material for: B7-H3 Expression in Breast Cancer and Brain Metastasis
Source: Int J Mol Sci. 2024 Apr 3;25(7):3976. doi: 10.3390/ijms25073976 (PMC11012592; doi:10.3390/ijms25073976)
Supplement: Supplementary file 1 [file ijms-25-03976-s001.zip]

Archive with 2 entries (2 files):
- Figures S1-4.pptx
- Tables S1, 2.xlsx
