# Supplementary material for: B7-H3 Expression in Breast Cancer and Brain Metastasis
Source: Int J Mol Sci. 2024 Apr 3;25(7):3976. doi: 10.3390/ijms25073976 (PMC11012592; doi:10.3390/ijms25073976)
Supplement: Supplementary file 1 [file ijms-25-03976-s001.zip › Tables S1, 2.xlsx]

## Sheet: SupTable1
SupTable S1 Cox Proportional Hazard Multivariate analysis with B7-H3 status
	5 Year BCSS+B7H3 status
	factor.id	HR	Upper_CI	Lower_CI	p
1	ER status:Positive	0.572566	1.70721	0.192027	0.317115
2	PR score:Positive	0.878268	2.05328	0.37567	0.764504
3	Age:≥50	1.11767	1.93918	0.644177	0.692337
4	B7H3 status:Positive	1.18562	2.05245	0.684892	0.543098
5	Tumour grade:2	1.44791	4.94288	0.424133	0.554643
6	TN status:Positive	1.64103	5.1479	0.523124	0.395788
7	Tumour grade:3	2.06485	7.28799	0.585019	0.259826
8	HER2 status:Positive	3.89859	9.4064	1.61581	0.00246394
	BCSS +B7H3 status
	factor.id	HR	Upper_CI	Lower_CI	p
1	ER status:Positive	0.792383	1.33754	0.469423	0.383649
2	PR score:Positive	0.822529	1.90747	0.354686	0.64894
3	B7H3 status:Positive	1.02492	1.4804	0.709583	0.895597
4	Age:≥50	1.03314	1.51676	0.703718	0.867839
5	TN status:Positive	1.1365	2.79701	0.461792	0.780654
6	Tumour grade:3	1.87261	4.17415	0.840095	0.125049
7	Tumour grade:2	2.38749	4.99428	1.14132	0.0208325
8	HER2 status:Positive	2.88336	5.25736	1.58136	0.000549646

## Sheet: SupTable2
SupTable S2 Cox Proportional Hazard Multivariate analysis with B7-H3 localisation
5 Year BCSS +B7H3 localisation
	factor.id	HR	Upper_CI	Lower_CI	p
1	B7H3 localisation:membrane	0.568041	1.67421	0.19273	0.305121
2	ER status:Positive	0.746336	2.32866	0.239201	0.614287
3	PR score:Positive	0.811368	1.91119	0.344455	0.632511
4	Age:≥50	1.16408	2.03694	0.665257	0.594573
5	B7H3 localisation:Cyto+Membrane	1.24576	2.32407	0.667756	0.489769
6	Tumour grade:2	1.50457	5.146	0.439899	0.514989
7	B7H3 localisation:Cyto	1.7415	3.64778	0.831414	0.141414
8	TN status:Positive	1.87684	5.99193	0.587876	0.287778
9	Tumour grade:3	2.36843	8.40214	0.667624	0.18201
10	HER2 status:Positive	4.03815	9.79593	1.66464	0.00202146
BCSS +B7H3 localisation
	factor.id	HR	Upper_CI	Lower_CI	p
1	B7H3 localisation:membrane	0.509112	1.04231	0.248675	0.0648015
2	PR score:Positive	0.730662	1.24507	0.428786	0.248523
3	ER status:Positive	1.02476	2.45065	0.428514	0.956149
4	Age:≥50	1.03118	1.521	0.699096	0.876962
5	B7H3 localisation:Cyto+Membrane	1.09766	1.70342	0.707309	0.677734
6	TN status:Positive	1.23649	3.08401	0.495753	0.648947
7	B7H3 localisation:Cyto	1.47357	2.44778	0.88709	0.134326
8	Tumour grade:3	2.1133	4.72643	0.944907	0.0684585
9	Tumour grade:2	2.49853	5.22998	1.19363	0.0151163
10	HER2 status:Positive	2.88363	5.28968	1.57199	0.000623369
